# Supplementary material for: Mechanistic insights into promotion of non-small cell lung cancer by BAG5 using integrative multi-omics approaches
Source: Front Immunol. 2025 Jul 25;16:1648139. doi: 10.3389/fimmu.2025.1648139 (PMC12331601; doi:10.3389/fimmu.2025.1648139)
Supplement: Supplementary file 1 [file Table1.xlsx]

## Sheet: BEAS-2B
Protein Accession	Protein names	Gene names	MW [kDa]	Protein score	Sequence coverage (%)	# Unique Peptides	# Peptides	# PSMs
P53396	ATP-citrate synthase	ACLY	120.762	49.86	1.36	1	1	1
P60709	Actin, cytoplasmic 1	ACTB	41.7097	405.556	22.4	6	6	7
P12814	Alpha-actinin-1	ACTN1	102.993	115.108	4.82	3	3	3
P02768	Albumin	ALB	69.3215	147.556	2.46	2	2	3
P04075	Fructose-bisphosphate aldolase A	ALDOA	39.3953	81.3684	5.49	2	2	2
P04083	Annexin A1	ANXA1	38.69	55.43	3.18	1	1	1
P07355	Annexin A2	ANXA2	38.5798	836.556	46.02	14	14	18
P20073	Annexin A7	ANXA7	52.7058	464.069	13.73	5	5	8
O95782	AP-2 complex subunit alpha-1	AP2A1	107.478	125.632	2.35	1	2	2
O94973	AP-2 complex subunit alpha-2	AP2A2	103.895	103.84	3.19	1	2	2
P63010	AP-2 complex subunit beta	AP2B1	104.486	154.953	7.04	5	5	5
P53680	AP-2 complex subunit sigma	AP2S1	17.0067	41.31	4.93	1	1	1
P61204	ADP-ribosylation factor 3	ARF3	20.5877	106.797	13.81	1	2	2
P18085	ADP-ribosylation factor 4	ARF4	20.4977	94.8975	11.67	1	2	2
P25705	ATP synthase subunit alpha, mitochondrial	ATP5F1A	59.7136	47.79	1.27	1	1	1
P06576	ATP synthase subunit beta, mitochondrial	ATP5F1B	56.5246	57.75	3.59	1	1	1
Q8WWM7	Ataxin-2-like protein	ATXN2L	113.304	211.805	6.33	6	6	6
O95429	BAG family molecular chaperone regulator 4	BAG4	49.5634	138.202	6.13	2	2	2
Q9UL15	BAG family molecular chaperone regulator 5	BAG5	51.1677	1206.92	41.16	15	15	26
Q13867	Bleomycin hydrolase	BLMH	52.528	58.14	2.42	1	1	1
Q9NZT1	Calmodulin-like protein 5	CALML5	15.8828	46.56	8.9	1	1	1
O43852	Calumenin	CALU	37.0835	77.9	4.13	1	1	1
P27824	Calnexin	CANX	67.5259	77.88	2.7	1	1	1
Q14444	Caprin-1	CAPRIN1	78.318	414.634	16.78	7	7	10
Q8N163	Cell cycle and apoptosis regulator protein 2	CCAR2	102.838	76.54	1.52	1	1	1
Q76M96	Coiled-coil domain-containing protein 80	CCDC80	108.106	47.88	0.84	1	1	1
P78371	T-complex protein 1 subunit beta	CCT2	57.4521	44.12	2.24	1	1	1
P50990	T-complex protein 1 subunit theta	CCT8	59.5825	59.21	2.55	1	1	1
Q99459	Cell division cycle 5-like protein	CDC5L	92.1937	64.29	1.25	1	1	1
P23528	Cofilin-1	CFL1	18.4907	82.0909	16.87	2	2	2
Q99439	Calponin-2	CNN2	33.6753	79.8963	9.06	1	2	2
Q15417	Calponin-3	CNN3	36.3908	83.7005	7.6	1	2	2
Q10570	Cleavage and polyadenylation specificity factor subunit 1	CPSF1	160.782	120.93	1.18	1	1	1
Q16630	Cleavage and polyadenylation specificity factor subunit 6	CPSF6	59.1734	97.29	2.54	1	1	1
Q8N684	Cleavage and polyadenylation specificity factor subunit 7	CPSF7	52.0183	191.599	12.53	5	5	5
O75534	Cold shock domain-containing protein E1	CSDE1	88.8289	95.5517	4.51	3	3	3
P01040	Cystatin-A	CSTA	10.9997	50.43	18.37	1	1	1
O60716	Catenin delta-1	CTNND1	108.103	229.086	7.23	5	5	5
Q14247	Src substrate cortactin	CTTN	61.5485	733.782	30.55	14	14	17
Q96EP5	DAZ-associated protein 1	DAZAP1	43.3561	183.813	7.62	2	2	2
P81605	Dermcidin	DCD	11.2768	75.16	10	1	1	1
Q92499	ATP-dependent RNA helicase DDX1	DDX1	82.3798	213.583	8.92	6	6	6
Q92841	Probable ATP-dependent RNA helicase DDX17	DDX17	80.222	529.95	18.11	8	11	12
Q9NR30	Nucleolar RNA helicase 2	DDX21	87.2904	128.861	5.62	4	4	4
O00148	ATP-dependent RNA helicase DDX39A	DDX39A	49.098	60.39	2.34	1	1	1
O00571	ATP-dependent RNA helicase DDX3X	DDX3X	73.198	954.742	30.21	16	17	21
Q86XP3	ATP-dependent RNA helicase DDX42	DDX42	102.912	50.46	1.39	1	1	1
P17844	Probable ATP-dependent RNA helicase DDX5	DDX5	69.1047	460.313	21.01	8	11	13
P26196	Probable ATP-dependent RNA helicase DDX6	DDX6	54.3823	79.5321	8.9	2	2	2
O43143	Pre-mRNA-splicing factor ATP-dependent RNA helicase DHX15	DHX15	90.8752	90.8882	3.14	2	2	2
Q7Z478	ATP-dependent RNA helicase DHX29	DHX29	155.139	67.56	0.88	1	1	1
Q7L2E3	ATP-dependent RNA helicase DHX30	DHX30	133.855	187.449	4.27	5	5	5
Q9H2U1	ATP-dependent DNA/RNA helicase DHX36	DHX36	114.688	51.05	1.19	1	1	1
Q8IY37	Probable ATP-dependent RNA helicase DHX37	DHX37	129.464	66.83	0.86	1	1	1
Q92620	Pre-mRNA-splicing factor ATP-dependent RNA helicase PRP16	DHX38	140.415	79.8103	2.2	2	2	2
Q08211	ATP-dependent RNA helicase A	DHX9	140.869	902.283	20.24	20	20	23
Q8WXX5	DnaJ homolog subfamily C member 9	DNAJC9	29.8911	48.09	4.23	1	1	1
P15924	Desmoplakin	DSP	331.569	239.955	2.47	6	6	6
P68104	Elongation factor 1-alpha 1	EEF1A1	50.1091	213.412	12.34	4	4	5
P26641	Elongation factor 1-gamma	EEF1G	50.0871	85.7273	5.26	2	2	2
P13639	Elongation factor 2	EEF2	95.277	196.071	5.59	5	5	5
Q15029	116 kDa U5 small nuclear ribonucleoprotein component	EFTUD2	109.366	116.537	4.12	3	3	3
P05198	Eukaryotic translation initiation factor 2 subunit 1	EIF2S1	36.0894	63.15	3.81	1	1	1
P20042	Eukaryotic translation initiation factor 2 subunit 2	EIF2S2	38.3644	42.3	3	1	1	1
Q14152	Eukaryotic translation initiation factor 3 subunit A	EIF3A	166.468	127.569	2.89	4	4	4
P55884	Eukaryotic translation initiation factor 3 subunit B	EIF3B	92.4238	113.432	3.81	3	3	3
Q99613	Eukaryotic translation initiation factor 3 subunit C	EIF3C	105.278	56.43	1.1	1	1	1
Q9Y262	Eukaryotic translation initiation factor 3 subunit L	EIF3L	66.6844	150.302	7.62	4	4	4
P60842	Eukaryotic initiation factor 4A-I	EIF4A1	46.1246	162.62	9.11	3	3	3
P38919	Eukaryotic initiation factor 4A-III	EIF4A3	46.8412	69.2765	3.16	1	1	2
P23588	Eukaryotic translation initiation factor 4B	EIF4B	69.1103	505.82	17.68	8	8	9
Q04637	Eukaryotic translation initiation factor 4 gamma 1	EIF4G1	175.382	99.9908	1.25	2	2	2
O60841	Eukaryotic translation initiation factor 5B	EIF5B	138.742	42.15	0.98	1	1	1
Q15717	ELAV-like protein 1	ELAVL1	36.0692	193.432	11.66	3	3	3
P50402	Emerin	EMD	28.9759	46.61	4.72	1	1	1
P06733	Alpha-enolase	ENO1	47.1393	417.385	18.89	7	7	8
Q96RT1	Erbin	ERBIN	158.2	40.3	0.85	1	1	1
Q01844	RNA-binding protein EWS	EWSR1	68.4357	277.999	10.82	5	5	7
Q01469	Fatty acid-binding protein 5	FABP5	15.1546	41.63	6.67	1	1	1
Q9NZB2	Constitutive coactivator of PPAR-gamma-like protein 1	FAM120A	121.811	225.496	7.78	6	6	6
Q8NCA5	Protein FAM98A	FAM98A	55.2382	204.096	9.65	3	3	4
Q52LJ0	Protein FAM98B	FAM98B	45.5187	62.98	3	1	1	1
Q9Y285	Phenylalanine--tRNA ligase alpha subunit	FARSA	57.5275	78.8267	4.92	2	2	2
Q5D862	Filaggrin-2	FLG2	247.928	103.005	0.96	2	2	2
Q06787	Synaptic functional regulator FMR1	FMR1	71.1309	141.462	4.91	3	3	3
Q96AE4	Far upstream element-binding protein 1	FUBP1	67.5185	89.3576	3.26	1	2	2
P35637	RNA-binding protein FUS	FUS	53.3938	843.552	14.83	6	8	16
P51114	Fragile X mental retardation syndrome-related protein 1	FXR1	69.6779	376.418	17.23	8	8	8
P51116	Fragile X mental retardation syndrome-related protein 2	FXR2	74.178	84.74	1.93	1	1	1
Q13283	Ras GTPase-activating protein-binding protein 1	G3BP1	52.1321	305.804	15.67	4	6	6
Q9UN86	Ras GTPase-activating protein-binding protein 2	G3BP2	54.0878	189.713	8.71	2	4	5
Q14697	Neutral alpha-glucosidase AB	GANAB	106.807	126.699	2.44	2	2	2
P04406	Glyceraldehyde-3-phosphate dehydrogenase	GAPDH	36.0304	204.908	14.63	3	3	3
Q92522	Histone H1.10	H1-10	22.4735	104.929	10.33	2	2	2
P16403	Histone H1.2	H1-2	21.3517	151.494	23	1	5	5
P10412	Histone H1.4	H1-4	21.852	160.731	19.18	1	5	5
P16401	Histone H1.5	H1-5	22.5665	68.3772	11.06	1	2	2
O60814	Histone H2B type 1-K	H2BC12	13.8816	81.0799	19.05	2	2	2
Q6NXT2	Histone H3.3C	H3-5	15.2044	44.95	5.19	1	1	1
Q00341	Vigilin	HDLBP	141.368	110.245	1.81	2	2	2
Q5GLZ8	Probable E3 ubiquitin-protein ligase HERC4	HERC4	118.487	47.76	1.8	1	1	1
Q13151	Heterogeneous nuclear ribonucleoprotein A0	HNRNPA0	30.8218	276.647	23.61	4	6	7
P09651	Heterogeneous nuclear ribonucleoprotein A1	HNRNPA1	38.7231	601.186	29.57	6	9	12
P22626	Heterogeneous nuclear ribonucleoproteins A2/B1	HNRNPA2B1	37.4067	545.68	32.58	7	10	14
P51991	Heterogeneous nuclear ribonucleoprotein A3	HNRNPA3	39.5706	405.248	18.78	5	7	9
Q99729	Heterogeneous nuclear ribonucleoprotein A/B	HNRNPAB	36.2024	48.9	3.92	1	1	1
P07910	Heterogeneous nuclear ribonucleoproteins C1/C2	HNRNPC	33.6495	50.87	3.59	1	1	1
Q14103	Heterogeneous nuclear ribonucleoprotein D0	HNRNPD	38.4103	129.651	12.68	3	3	3
O14979	Heterogeneous nuclear ribonucleoprotein D-like	HNRNPDL	46.4091	122.609	8.33	2	2	2
P52597	Heterogeneous nuclear ribonucleoprotein F	HNRNPF	45.6429	530.742	27.23	6	8	11
P31943	Heterogeneous nuclear ribonucleoprotein H	HNRNPH1	49.1984	1022.48	32.74	7	11	23
P55795	Heterogeneous nuclear ribonucleoprotein H2	HNRNPH2	49.2323	499.107	19.6	2	6	10
P31942	Heterogeneous nuclear ribonucleoprotein H3	HNRNPH3	36.9031	675.658	33.53	6	7	12
P61978	Heterogeneous nuclear ribonucleoprotein K	HNRNPK	50.9444	741.984	27.86	10	10	17
P14866	Heterogeneous nuclear ribonucleoprotein L	HNRNPL	64.0924	397.048	19.19	7	7	11
P52272	Heterogeneous nuclear ribonucleoprotein M	HNRNPM	77.4643	483.223	19.04	11	11	11
O43390	Heterogeneous nuclear ribonucleoprotein R	HNRNPR	70.8993	284.358	15.01	5	6	6
Q00839	Heterogeneous nuclear ribonucleoprotein U	HNRNPU	90.528	421.425	10.55	6	6	9
Q9BUJ2	Heterogeneous nuclear ribonucleoprotein U-like protein 1	HNRNPUL1	95.6793	782	18.93	13	13	21
Q1KMD3	Heterogeneous nuclear ribonucleoprotein U-like protein 2	HNRNPUL2	85.0522	521.566	18.88	10	10	11
Q86YZ3	Hornerin	HRNR	282.228	674.656	9.61	9	9	13
P07900	Heat shock protein HSP 90-alpha	HSP90AA1	84.6067	316.617	10.52	2	6	6
P08238	Heat shock protein HSP 90-beta	HSP90AB1	83.2121	307.027	10.36	2	6	6
P14625	Endoplasmin	HSP90B1	92.4113	114.683	3.99	3	3	3
P0DMV9	Heat shock 70 kDa protein 1B	HSPA1B	70.009	614.096	21.53	8	11	14
P11021	Endoplasmic reticulum chaperone BiP	HSPA5	72.2884	477.429	19.57	7	9	10
P11142	Heat shock cognate 71 kDa protein	HSPA8	70.8542	1263.73	37	14	18	26
P38646	Stress-70 protein, mitochondrial	HSPA9	73.6348	249.728	12.08	6	6	6
P10809	60 kDa heat shock protein, mitochondrial	HSPD1	61.0164	315.1	16.23	7	7	7
Q9NZI8	Insulin-like growth factor 2 mRNA-binding protein 1	IGF2BP1	63.4412	133.049	6.41	1	3	4
Q9Y6M1	Insulin-like growth factor 2 mRNA-binding protein 2	IGF2BP2	66.0806	373.175	18.86	6	8	9
O00425	Insulin-like growth factor 2 mRNA-binding protein 3	IGF2BP3	63.6656	351.042	15.54	4	7	8
A0A075B6P5	Immunoglobulin kappa variable 2-28	IGKV2-28	12.9485	101.454	10.83	1	1	2
Q12905	Interleukin enhancer-binding factor 2	ILF2	43.0352	109.768	6.41	2	2	2
Q12906	Interleukin enhancer-binding factor 3	ILF3	95.2791	555.629	17.11	12	12	14
P12268	Inosine-5'-monophosphate dehydrogenase 2	IMPDH2	55.7696	228.889	12.65	4	4	4
P14923	Junction plakoglobin	JUP	81.6927	53.23	1.61	1	1	1
Q07666	KH domain-containing, RNA-binding, signal transduction-associated protein 1	KHDRBS1	48.1972	327.031	21.67	7	7	8
Q92945	Far upstream element-binding protein 2	KHSRP	73.07	298.981	10.83	5	6	6
P52732	Kinesin-like protein KIF11	KIF11	119.085	546.846	13.83	12	12	13
P33176	Kinesin-1 heavy chain	KIF5B	109.617	109.67	3.01	2	2	2
P52292	Importin subunit alpha-1	KPNA2	57.8259	199.404	8.51	3	3	3
P04264	Keratin, type II cytoskeletal 1	KRT1	65.999	1354.24	43.79	16	22	30
P13645	Keratin, type I cytoskeletal 10	KRT10	58.7917	851.477	31.68	11	14	18
P13646	Keratin, type I cytoskeletal 13	KRT13	49.5574	207.504	8.52	1	5	5
P02533	Keratin, type I cytoskeletal 14	KRT14	51.5294	438.682	21.82	4	10	11
P08779	Keratin, type I cytoskeletal 16	KRT16	51.2362	677.644	31.08	6	12	14
Q04695	Keratin, type I cytoskeletal 17	KRT17	48.076	331.373	14.58	4	7	7
P05783	Keratin, type I cytoskeletal 18	KRT18	48.0285	325.661	20.7	6	7	7
P35908	Keratin, type II cytoskeletal 2 epidermal	KRT2	65.3932	1463.35	44.44	16	21	27
P13647	Keratin, type II cytoskeletal 5	KRT5	62.34	697.719	30	10	17	20
P02538	Keratin, type II cytoskeletal 6A	KRT6A	60.0083	503.263	20.57	1	13	15
P04259	Keratin, type II cytoskeletal 6B	KRT6B	60.0303	602.005	26.95	3	16	18
P08729	Keratin, type II cytoskeletal 7	KRT7	51.3543	311.794	15.14	4	6	6
Q8N1N4	Keratin, type II cytoskeletal 78	KRT78	56.8305	64.96	2.31	1	1	1
Q5XKE5	Keratin, type II cytoskeletal 79	KRT79	57.8002	125.816	5.42	1	3	3
P05787	Keratin, type II cytoskeletal 8	KRT8	53.6711	261.489	13.46	3	7	8
P35527	Keratin, type I cytoskeletal 9	KRT9	62.0268	1776.8	43.5	20	20	36
Q6PKG0	La-related protein 1	LARP1	123.434	153.664	4.11	3	3	3
Q14847	LIM and SH3 domain protein 1	LASP1	29.6982	108.347	8.81	2	2	2
P00338	L-lactate dehydrogenase A chain	LDHA	36.6654	71.408	5.72	2	2	2
P17931	Galectin-3	LGALS3	26.1361	103.944	12	3	3	3
P02545	Prelamin-A/C	LMNA	74.0947	243.924	10.24	6	6	6
P20700	Lamin-B1	LMNB1	66.3676	51.82	1.71	1	1	1
Q96AG4	Leucine-rich repeat-containing protein 59	LRRC59	34.9089	74.1991	6.51	2	2	2
Q9Y383	Putative RNA-binding protein Luc7-like 2	LUC7L2	46.4856	62.74	3.83	1	1	1
P27816	Microtubule-associated protein 4	MAP4	120.93	276.285	8.33	7	7	7
P43243	Matrin-3	MATR3	94.5648	204.03	8.5	5	5	5
P25205	DNA replication licensing factor MCM3	MCM3	90.924	166.803	6.06	4	4	4
P33992	DNA replication licensing factor MCM5	MCM5	82.2332	93.3789	3.41	2	2	2
P33993	DNA replication licensing factor MCM7	MCM7	81.2566	70.49	2.64	1	1	1
P50579	Methionine aminopeptidase 2	METAP2	52.8581	82.95	4.81	1	1	1
P00403	Cytochrome c oxidase subunit 2	MT-CO2	25.5482	33.09	4.41	1	1	1
P11586	C-1-tetrahydrofolate synthase, cytoplasmic	MTHFD1	101.495	45.12	0.96	1	1	1
P42285	Exosome RNA helicase MTR4	MTREX	117.729	222.728	6.24	6	6	6
Q14764	Major vault protein	MVP	99.2659	55.36	1.79	1	1	1
Q9BQG0	Myb-binding protein 1A	MYBBP1A	148.762	45.08	0.83	1	1	1
P60660	Myosin light polypeptide 6	MYL6	16.9191	60.32	8.61	1	1	1
O43776	Asparagine--tRNA ligase, cytoplasmic	NARS1	62.9025	63.04	2.19	1	1	1
P19338	Nucleolin	NCL	76.5684	297.222	11.69	8	8	8
Q15233	Non-POU domain-containing octamer-binding protein	NONO	54.1973	231.915	18.47	5	6	6
P06748	Nucleophosmin	NPM1	32.5548	728.545	30.61	7	7	14
Q7Z417	Nuclear fragile X mental retardation-interacting protein 2	NUFIP2	76.0747	129.346	4.89	3	3	3
P07237	Protein disulfide-isomerase	P4HB	57.0807	47.72	1.57	1	1	1
P11940	Polyadenylate-binding protein 1	PABPC1	70.6259	650.34	29.72	10	13	16
Q13310	Polyadenylate-binding protein 4	PABPC4	70.7381	284.418	11.34	2	5	6
Q15366	Poly(rC)-binding protein 2	PCBP2	38.5556	49.86	3.56	1	1	1
Q8WUM4	Programmed cell death 6-interacting protein	PDCD6IP	95.9631	46.88	1.27	1	1	1
Q9NR12	PDZ and LIM domain protein 7	PDLIM7	49.8126	53.75	2.63	1	1	1
Q01813	ATP-dependent 6-phosphofructokinase, platelet type	PFKP	85.5415	115.34	5.61	3	3	3
P14618	Pyruvate kinase PKM	PKM	57.9	643.83	27.5	11	11	12
Q13835	Plakophilin-1	PKP1	82.8078	58.76	2.01	1	1	1
P30876	DNA-directed RNA polymerase II subunit RPB2	POLR2B	133.811	465.496	10.99	10	10	10
P52434	DNA-directed RNA polymerases I, II, and III subunit RPABC3	POLR2H	17.1324	92.17	8.67	1	1	1
P62937	Peptidyl-prolyl cis-trans isomerase A	PPIA	18.0009	49.06	5.45	1	1	1
P36873	Serine/threonine-protein phosphatase PP1-gamma catalytic subunit	PPP1CC	36.9597	55.89	2.79	1	1	1
P62714	Serine/threonine-protein phosphatase 2A catalytic subunit beta isoform	PPP2CB	35.5523	55.62	2.59	1	1	1
P30153	Serine/threonine-protein phosphatase 2A 65 kDa regulatory subunit A alpha isoform	PPP2R1A	65.2669	48.33	3.4	1	1	1
P48454	Serine/threonine-protein phosphatase 2B catalytic subunit gamma isoform	PPP3CC	58.0923	46.01	1.95	1	1	1
Q99873	Protein arginine N-methyltransferase 1	PRMT1	42.4339	114.805	5.93	2	2	2
O14744	Protein arginine N-methyltransferase 5	PRMT5	72.6376	83.4587	3.61	2	2	2
O75400	Pre-mRNA-processing factor 40 homolog A	PRPF40A	108.737	43.92	1.36	1	1	1
P26599	Polypyrimidine tract-binding protein 1	PTBP1	57.1856	216.619	15.07	4	4	4
P61106	Ras-related protein Rab-14	RAB14	23.8819	90.3675	9.3	1	2	2
Q92928	Putative Ras-related protein Rab-1C	RAB1C	22.003	110.187	13.43	1	2	2
P63244	Receptor of activated protein C kinase 1	RACK1	35.0546	49.86	3.47	1	1	1
P62826	GTP-binding nuclear protein Ran	RAN	24.4076	77.2175	9.72	2	2	2
Q09028	Histone-binding protein RBBP4	RBBP4	47.6261	47.76	3.06	1	1	1
P98175	RNA-binding protein 10	RBM10	103.469	61.52	1.61	1	1	1
Q96PK6	RNA-binding protein 14	RBM14	69.4489	415.862	12.71	7	7	9
P49756	RNA-binding protein 25	RBM25	100.124	57.22	1.3	1	1	1
P98179	RNA-binding protein 3	RBM3	17.16	74.455	17.83	2	2	2
Q14498	RNA-binding protein 39	RBM39	59.3427	60.54	2.83	1	1	1
Q9BQ04	RNA-binding protein 4B	RBM4B	40.1244	56.7	2.79	1	1	1
P38159	RNA-binding motif protein, X chromosome	RBMX	42.3063	222.246	14.32	5	5	6
Q15293	Reticulocalbin-1	RCN1	38.8662	104.266	8.46	2	2	2
O43148	mRNA cap guanine-N7 methyltransferase	RNMT	54.8093	86.0298	3.57	2	2	2
P27635	60S ribosomal protein L10	RPL10	24.5879	114.377	6.07	1	1	2
P62906	60S ribosomal protein L10a	RPL10A	24.8155	40.13	3.69	1	1	1
P62913	60S ribosomal protein L11	RPL11	20.2396	69.02	7.87	1	1	1
P30050	60S ribosomal protein L12	RPL12	17.8075	42.65	5.45	1	1	1
P26373	60S ribosomal protein L13	RPL13	24.2465	200.187	23.22	5	5	6
Q6NVV1	Putative 60S ribosomal protein L13a protein RPL13AP3	RPL13AP3	12.1269	49.29	10.78	1	1	1
P50914	60S ribosomal protein L14	RPL14	23.417	86.28	5.58	1	1	1
P61313	60S ribosomal protein L15	RPL15	24.1311	53.16	4.41	1	1	1
P18621	60S ribosomal protein L17	RPL17	21.3833	139.989	26.63	4	4	4
Q07020	60S ribosomal protein L18	RPL18	21.6211	49.48	5.85	1	1	1
P84098	60S ribosomal protein L19	RPL19	23.4512	152.681	13.27	2	2	3
P35268	60S ribosomal protein L22	RPL22	14.7778	65.4	10.16	1	1	1
P62829	60S ribosomal protein L23	RPL23	14.8561	57.54	10.71	1	1	1
P62750	60S ribosomal protein L23a	RPL23A	17.6841	100.666	13.46	2	2	2
P83731	60S ribosomal protein L24	RPL24	17.7679	78.4323	10.83	2	2	2
P61353	60S ribosomal protein L27	RPL27	15.7877	88.0214	12.5	2	2	2
P46776	60S ribosomal protein L27a	RPL27A	16.551	50.16	6.76	1	1	1
P47914	60S ribosomal protein L29	RPL29	17.7411	67.71	9.43	1	1	1
P39023	60S ribosomal protein L3	RPL3	46.0798	189.039	9.93	3	3	4
P62899	60S ribosomal protein L31	RPL31	14.4539	65.16	11.2	1	1	1
P42766	60S ribosomal protein L35	RPL35	14.5426	47.54	8.13	1	1	1
P36578	60S ribosomal protein L4	RPL4	47.6674	284.201	21.55	7	7	8
P46777	60S ribosomal protein L5	RPL5	34.3407	47.73	4.71	1	1	1
Q02878	60S ribosomal protein L6	RPL6	32.7076	134.817	13.54	4	4	4
P18124	60S ribosomal protein L7	RPL7	29.2072	184.849	16.13	4	4	4
P62424	60S ribosomal protein L7a	RPL7A	29.977	140.202	13.53	3	3	3
P62917	60S ribosomal protein L8	RPL8	28.0073	87.4195	7	2	2	2
P32969	60S ribosomal protein L9	RPL9	21.8498	52.5	5.21	1	1	1
P05388	60S acidic ribosomal protein P0	RPLP0	34.2518	67.5	9.78	1	1	1
P05387	60S acidic ribosomal protein P2	RPLP2	11.6578	63.93	10.43	1	1	1
P04843	Dolichyl-diphosphooligosaccharide--protein glycosyltransferase subunit 1	RPN1	68.5268	215.963	7.91	4	4	4
P46783	40S ribosomal protein S10	RPS10	18.8859	54.99	8.48	1	1	1
P62277	40S ribosomal protein S13	RPS13	17.2117	159.827	29.14	4	4	4
P62263	40S ribosomal protein S14	RPS14	16.2625	67.62	7.28	1	1	1
P62244	40S ribosomal protein S15a	RPS15A	14.83	74.03	10.77	1	1	1
P62249	40S ribosomal protein S16	RPS16	16.435	126.923	19.18	3	3	3
P08708	40S ribosomal protein S17	RPS17	15.5404	53.46	16.3	1	1	1
P62269	40S ribosomal protein S18	RPS18	17.7079	76.0285	11.18	2	2	2
P39019	40S ribosomal protein S19	RPS19	16.0505	100.355	22.07	3	3	3
P15880	40S ribosomal protein S2	RPS2	31.3046	142.376	14.68	4	4	4
P60866	40S ribosomal protein S20	RPS20	13.3643	84.7375	19.33	2	2	2
P62266	40S ribosomal protein S23	RPS23	15.7977	71.94	7.69	1	1	1
P62847	40S ribosomal protein S24	RPS24	15.4134	164.653	17.29	2	2	3
P62851	40S ribosomal protein S25	RPS25	13.7337	129.018	22.4	3	3	3
P23396	40S ribosomal protein S3	RPS3	26.6714	188.173	21.4	4	4	4
P61247	40S ribosomal protein S3a	RPS3A	29.9257	215.654	14.39	3	3	4
P62701	40S ribosomal protein S4, X isoform	RPS4X	29.5791	175.212	19.39	5	5	5
P46782	40S ribosomal protein S5	RPS5	22.8621	60.92	8.33	1	1	1
P62753	40S ribosomal protein S6	RPS6	28.663	159.081	14.06	3	3	3
P62081	40S ribosomal protein S7	RPS7	22.1133	75.0069	15.46	2	2	2
P62241	40S ribosomal protein S8	RPS8	24.1902	170.742	18.75	3	3	3
P46781	40S ribosomal protein S9	RPS9	22.5776	201.141	30.41	6	6	6
P08865	40S ribosomal protein SA	RPSA	32.8334	53.91	4.41	1	1	1
Q9Y3I0	RNA-splicing ligase RtcB homolog	RTCB	55.1749	506.771	26.14	10	10	13
P06702	Protein S100-A9	S100A9	13.2335	126.242	24.56	2	2	2
Q15424	Scaffold attachment factor B1	SAFB	102.58	76.49	2.84	1	1	1
O95487	Protein transport protein Sec24B	SEC24B	137.331	49.79	0.87	1	1	1
Q8NC51	Plasminogen activator inhibitor 1 RNA-binding protein	SERBP1	44.9385	181.203	12.25	4	4	4
O75533	Splicing factor 3B subunit 1	SF3B1	145.738	58.44	0.92	1	1	1
Q13435	Splicing factor 3B subunit 2	SF3B2	100.165	122.979	2.46	2	2	2
Q15393	Splicing factor 3B subunit 3	SF3B3	135.492	106.214	2.79	3	3	3
P23246	Splicing factor, proline- and glutamine-rich	SFPQ	76.1016	286.863	9.9	4	5	6
P05141	ADP/ATP translocase 2	SLC25A5	32.8312	96.0855	6.38	2	2	3
P11166	Solute carrier family 2, facilitated glucose transporter member 1	SLC2A1	54.0485	43.82	1.63	1	1	1
Q9NWH9	SAFB-like transcription modulator	SLTM	117.079	57.75	1.84	1	1	1
P08621	U1 small nuclear ribonucleoprotein 70 kDa	SNRNP70	51.5258	72.62	4.12	1	1	1
P14678	Small nuclear ribonucleoprotein-associated proteins B and B'	SNRPB	24.5937	58.91	3.33	1	1	1
P62316	Small nuclear ribonucleoprotein Sm D2	SNRPD2	13.5182	51.96	7.63	1	1	1
P62304	Small nuclear ribonucleoprotein E	SNRPE	10.7966	50.43	11.96	1	1	1
Q9NUQ6	SPATS2-like protein	SPATS2L	61.6907	62.6	2.33	1	1	1
P37108	Signal recognition particle 14 kDa protein	SRP14	14.5608	86.07	10.29	1	1	1
Q9BXP5	Serrate RNA effector molecule homolog	SRRT	100.604	282.89	10.16	8	8	8
Q07955	Serine/arginine-rich splicing factor 1	SRSF1	27.7278	173.659	20.97	5	5	5
O75494	Serine/arginine-rich splicing factor 10	SRSF10	31.2818	85.671	8.4	2	2	2
Q01130	Serine/arginine-rich splicing factor 2	SRSF2	25.4612	67.84	3.17	1	1	1
P84103	Serine/arginine-rich splicing factor 3	SRSF3	19.3179	81.4417	15.85	1	2	2
Q13243	Serine/arginine-rich splicing factor 5	SRSF5	31.2453	46.3	3.31	1	1	1
Q16629	Serine/arginine-rich splicing factor 7	SRSF7	27.35	87.7526	10.92	1	2	2
O95793	Double-stranded RNA-binding protein Staufen homolog 1	STAU1	63.1428	207.311	6.41	3	3	3
O60506	Heterogeneous nuclear ribonucleoprotein Q	SYNCRIP	69.5596	384.428	17.34	6	7	8
Q92804	TATA-binding protein-associated factor 2N	TAF15	61.7931	373.553	18.92	5	7	8
Q92734	Protein TFG	TFG	43.4212	540.856	27.25	7	7	13
Q9Y2W1	Thyroid hormone receptor-associated protein 3	THRAP3	108.601	143.494	3.66	3	3	3
Q07157	Tight junction protein ZO-1	TJP1	195.34	565.383	9.9	13	13	13
Q9UDY2	Tight junction protein ZO-2	TJP2	133.876	1038.28	21.68	21	21	27
Q13595	Transformer-2 protein homolog alpha	TRA2A	32.6691	56	3.19	1	1	1
Q14258	E3 ubiquitin/ISG15 ligase TRIM25	TRIM25	70.9277	105.237	5.4	3	3	3
Q13263	Transcription intermediary factor 1-beta	TRIM28	88.4934	96.1675	5.03	2	2	2
Q9BQE3	Tubulin alpha-1C chain	TUBA1C	49.8635	640.47	32.52	10	11	16
A6NHL2	Tubulin alpha chain-like 3	TUBAL3	49.8767	164.593	5.83	1	2	2
P07437	Tubulin beta chain	TUBB	49.639	682.442	40.54	4	13	15
P68371	Tubulin beta-4B chain	TUBB4B	49.799	679.038	36.63	3	12	16
P49411	Elongation factor Tu, mitochondrial	TUFM	49.5102	84.9751	5.09	2	2	2
P10599	Thioredoxin	TXN	11.7297	62.09	12.38	1	1	1
P0DN76	Splicing factor U2AF 35 kDa subunit-like protein	U2AF1L5	27.8545	107.629	10.42	2	2	2
Q5T6F2	Ubiquitin-associated protein 2	UBAP2	117.044	81.7787	2.5	2	2	2
Q14157	Ubiquitin-associated protein 2-like	UBAP2L	114.465	344.621	13.06	8	8	8
P0CG48	Polyubiquitin-C	UBC	76.9915	56.45	21.02	1	1	1
Q92900	Regulator of nonsense transcripts 1	UPF1	124.267	446.648	12.75	11	11	11
P08670	Vimentin	VIM	53.6191	813.215	37.98	16	16	19
P13010	X-ray repair cross-complementing protein 5	XRCC5	82.6523	220.392	13.11	6	6	6
P12956	X-ray repair cross-complementing protein 6	XRCC6	69.7991	339.852	16.91	8	8	8
Q9H0D6	5'-3' exoribonuclease 2	XRN2	108.513	129.932	2.95	2	2	2
P67809	Y-box-binding protein 1	YBX1	35.9027	475.602	35.49	5	6	7
P16989	Y-box-binding protein 3	YBX3	40.066	175.48	9.68	1	2	2
P49750	YLP motif-containing protein 1	YLPM1	241.495	54.3	0.51	1	1	1
Q9H6S0	3'-5' RNA helicase YTHDC2	YTHDC2	160.147	47.25	0.63	1	1	1
Q7Z739	YTH domain-containing family protein 3	YTHDF3	63.8218	185.533	8.03	3	3	3
P63104	14-3-3 protein zeta/delta	YWHAZ	27.7277	167.326	13.06	3	3	4
Q6NZY4	Zinc finger CCHC domain-containing protein 8	ZCCHC8	78.5285	81.0408	4.53	2	2	2
Q96KR1	Zinc finger RNA-binding protein	ZFR	116.939	182.718	4.28	3	3	3
O43670	BUB3-interacting and GLEBS motif-containing protein ZNF207	ZNF207	50.7171	67.35	2.51	1	1	1

## Sheet: A549
Protein Accession	Protein names	Gene names	MW [kDa]	Protein score	Sequence coverage (%)	# Unique Peptides	# Peptides	# PSMs
Q8NE71	ATP-binding cassette sub-family F member 1	ABCF1	95.8665	76.7254	2.96	2	2	2
O14639	Actin-binding LIM protein 1	ABLIM1	87.6311	42.81	1.8	1	1	1
P53396	ATP-citrate synthase	ACLY	120.762	71.06	1.36	1	1	1
O60488	Long-chain-fatty-acid--CoA ligase 4	ACSL4	79.1367	72.11	2.53	1	1	1
P60709	Actin, cytoplasmic 1	ACTB	41.7097	845.561	26.93	4	8	15
P63267	Actin, gamma-enteric smooth muscle	ACTG2	41.8498	365.192	17.02	1	5	9
O43707	Alpha-actinin-4	ACTN4	104.788	251.991	7.46	5	5	5
P55265	Double-stranded RNA-specific adenosine deaminase	ADAR	135.981	89.2437	2.12	2	2	2
Q9UKV8	Protein argonaute-2	AGO2	97.1459	51.75	1.28	1	1	1
Q09666	Neuroblast differentiation-associated protein AHNAK	AHNAK	628.699	68.0728	2.9	2	2	3
P42330	Aldo-keto reductase family 1 member C3	AKR1C3	36.8298	41.27	2.48	1	1	1
P02768	Albumin	ALB	69.3215	117.557	2.46	2	2	3
P00352	Retinal dehydrogenase 1	ALDH1A1	54.827	158.423	13.17	5	5	5
P50995	Annexin A11	ANXA11	54.3551	45.77	2.57	1	1	1
P07355	Annexin A2	ANXA2	38.5798	815.691	40.41	12	12	17
P20073	Annexin A7	ANXA7	52.7058	272.81	9.84	3	3	5
O95782	AP-2 complex subunit alpha-1	AP2A1	107.478	255.668	6.65	3	6	6
O94973	AP-2 complex subunit alpha-2	AP2A2	103.895	188.22	5.22	1	4	4
P63010	AP-2 complex subunit beta	AP2B1	104.486	274.308	10.46	7	7	7
P53680	AP-2 complex subunit sigma	AP2S1	17.0067	40.37	4.93	1	1	1
P18085	ADP-ribosylation factor 4	ARF4	20.4977	58.75	6.11	1	1	1
Q12797	Aspartyl/asparaginyl beta-hydroxylase	ASPH	85.8095	229.743	10.55	5	5	5
Q9NVI7	ATPase family AAA domain-containing protein 3A	ATAD3A	71.3247	104.692	4.73	3	3	3
O14983	Sarcoplasmic/endoplasmic reticulum calcium ATPase 1	ATP2A1	110.182	52.54	1.5	1	1	1
P20020	Plasma membrane calcium-transporting ATPase 1	ATP2B1	134.6	56.4	1.64	1	1	1
P25705	ATP synthase subunit alpha, mitochondrial	ATP5F1A	59.7136	46.75	2.89	1	1	1
Q8WWM7	Ataxin-2-like protein	ATXN2L	113.304	107.228	2.33	2	2	2
O95429	BAG family molecular chaperone regulator 4	BAG4	49.5634	68.93	3.72	1	1	1
Q9UL15	BAG family molecular chaperone regulator 5	BAG5	51.1677	861.718	34.68	11	11	17
P27708	CAD protein	CAD	242.829	167.695	1.71	3	3	3
P0DP25	Calmodulin-3	CALM3	16.8268	51.17	8.72	1	1	1
O43852	Calumenin	CALU	37.0835	41.56	4.13	1	1	1
P27824	Calnexin	CANX	67.5259	59.15	2.7	1	1	1
Q14444	Caprin-1	CAPRIN1	78.318	364.476	18.76	9	9	11
P47755	F-actin-capping protein subunit alpha-2	CAPZA2	32.9286	52.77	5.24	1	1	1
Q8N163	Cell cycle and apoptosis regulator protein 2	CCAR2	102.838	76.41	1.52	1	1	1
Q99459	Cell division cycle 5-like protein	CDC5L	92.1937	70.99	2.24	1	1	1
Q07065	Cytoskeleton-associated protein 4	CKAP4	65.9827	65.11	1.99	1	1	1
Q14008	Cytoskeleton-associated protein 5	CKAP5	225.352	75.333	1.67	3	3	3
Q00610	Clathrin heavy chain 1	CLTC	191.493	958.255	18.21	20	20	22
P39060	Collagen alpha-1(XVIII) chain	COL18A1	178.077	170.539	3.48	3	3	3
P31327	Carbamoyl-phosphate synthase [ammonia], mitochondrial	CPS1	164.835	139.068	3.47	4	4	4
Q16630	Cleavage and polyadenylation specificity factor subunit 6	CPSF6	59.1734	222.555	7.44	3	3	4
Q8N684	Cleavage and polyadenylation specificity factor subunit 7	CPSF7	52.0183	50.18	1.7	1	1	1
O75534	Cold shock domain-containing protein E1	CSDE1	88.8289	48.11	1.63	1	1	1
O60716	Catenin delta-1	CTNND1	108.103	424.491	10.02	8	8	10
P17812	CTP synthase 1	CTPS1	66.648	68.55	1.69	1	1	1
Q14247	Src substrate cortactin	CTTN	61.5485	509.644	19.64	9	9	11
P51398	28S ribosomal protein S29, mitochondrial	DAP3	45.5376	51.52	3.77	1	1	1
P81605	Dermcidin	DCD	11.2768	48.49	10	1	1	1
Q92499	ATP-dependent RNA helicase DDX1	DDX1	82.3798	264.702	10.54	6	6	6
Q92841	Probable ATP-dependent RNA helicase DDX17	DDX17	80.222	350.572	15.09	6	8	9
Q9NR30	Nucleolar RNA helicase 2	DDX21	87.2904	289.929	10.09	7	7	8
O00148	ATP-dependent RNA helicase DDX39A	DDX39A	49.098	56.43	2.34	1	1	1
O00571	ATP-dependent RNA helicase DDX3X	DDX3X	73.198	491.522	21.15	3	11	12
O15523	ATP-dependent RNA helicase DDX3Y	DDX3Y	73.1081	505.164	23.33	3	11	12
Q86XP3	ATP-dependent RNA helicase DDX42	DDX42	102.912	55.17	1.39	1	1	1
P17844	Probable ATP-dependent RNA helicase DDX5	DDX5	69.1047	392.231	15.96	5	7	10
Q9BQ39	ATP-dependent RNA helicase DDX50	DDX50	82.5141	108.643	3.8	2	2	2
O43143	Pre-mRNA-splicing factor ATP-dependent RNA helicase DHX15	DHX15	90.8752	222.55	6.29	4	4	5
Q7Z478	ATP-dependent RNA helicase DHX29	DHX29	155.139	48.41	0.88	1	1	1
Q7L2E3	ATP-dependent RNA helicase DHX30	DHX30	133.855	164.873	4.1	4	4	4
Q9H2U1	ATP-dependent DNA/RNA helicase DHX36	DHX36	114.688	211.15	7.84	5	5	5
Q8IY37	Probable ATP-dependent RNA helicase DHX37	DHX37	129.464	80.5002	2.42	2	2	2
Q92620	Pre-mRNA-splicing factor ATP-dependent RNA helicase PRP16	DHX38	140.415	43.7	0.98	1	1	1
Q6P158	Putative ATP-dependent RNA helicase DHX57	DHX57	155.507	76.0133	1.37	2	2	2
Q08211	ATP-dependent RNA helicase A	DHX9	140.869	1046.9	19.61	19	19	25
P10515	Dihydrolipoyllysine-residue acetyltransferase component of pyruvate dehydrogenase complex, mitochondrial	DLAT	68.9531	164.478	6.18	3	3	4
O75165	DnaJ homolog subfamily C member 13	DNAJC13	254.252	294.349	3.92	6	6	6
P15924	Desmoplakin	DSP	331.569	708.708	7.38	17	17	18
P68104	Elongation factor 1-alpha 1	EEF1A1	50.1091	217.477	10.17	3	3	5
P24534	Elongation factor 1-beta	EEF1B2	24.7483	69.37	6.67	1	1	1
P29692	Elongation factor 1-delta	EEF1D	31.1028	187.626	17.44	3	3	3
P26641	Elongation factor 1-gamma	EEF1G	50.0871	149.588	8.24	3	3	3
Q15029	116 kDa U5 small nuclear ribonucleoprotein component	EFTUD2	109.366	44.86	1.34	1	1	1
Q14152	Eukaryotic translation initiation factor 3 subunit A	EIF3A	166.468	49.98	1.01	1	1	1
P55884	Eukaryotic translation initiation factor 3 subunit B	EIF3B	92.4238	128.905	3.32	2	2	2
Q99613	Eukaryotic translation initiation factor 3 subunit C	EIF3C	105.278	110.098	2.96	2	2	2
O15371	Eukaryotic translation initiation factor 3 subunit D	EIF3D	63.9324	52.14	2.55	1	1	1
P60842	Eukaryotic initiation factor 4A-I	EIF4A1	46.1246	114.923	8.62	3	3	3
P38919	Eukaryotic initiation factor 4A-III	EIF4A3	46.8412	52.87	3.16	1	1	1
P23588	Eukaryotic translation initiation factor 4B	EIF4B	69.1103	460.188	19.31	9	9	9
Q04637	Eukaryotic translation initiation factor 4 gamma 1	EIF4G1	175.382	336.816	5.63	7	7	7
O60841	Eukaryotic translation initiation factor 5B	EIF5B	138.742	140.938	5	4	4	4
Q9BQ52	Zinc phosphodiesterase ELAC protein 2	ELAC2	92.1602	40.54	0.85	1	1	1
Q15717	ELAV-like protein 1	ELAVL1	36.0692	124.329	9.51	3	3	3
P06733	Alpha-enolase	ENO1	47.1393	71.28	2.76	1	1	1
P84090	Enhancer of rudimentary homolog	ERH	12.251	36.26	5.77	1	1	1
Q01844	RNA-binding protein EWS	EWSR1	68.4357	201.911	8.99	4	4	5
Q9NZB2	Constitutive coactivator of PPAR-gamma-like protein 1	FAM120A	121.811	217.06	5.99	4	4	4
Q8NCA5	Protein FAM98A	FAM98A	55.2382	58.31	2.32	1	1	1
Q9Y285	Phenylalanine--tRNA ligase alpha subunit	FARSA	57.5275	107.598	5.71	3	3	3
P49327	Fatty acid synthase	FASN	273.254	33.94	0.36	1	1	1
Q13045	Protein flightless-1 homolog	FLII	144.66	235.273	5.83	6	6	6
P21333	Filamin-A	FLNA	280.564	1526.02	19.49	32	34	37
O75369	Filamin-B	FLNB	277.99	411.603	5.65	9	11	11
Q06787	Synaptic functional regulator FMR1	FMR1	71.1309	103.434	4.27	2	2	2
Q8IY81	pre-rRNA 2'-O-ribose RNA methyltransferase FTSJ3	FTSJ3	96.4992	49.98	0.94	1	1	1
Q96I24	Far upstream element-binding protein 3	FUBP3	61.6022	58.39	2.45	1	1	1
P35637	RNA-binding protein FUS	FUS	53.3938	503.391	11.6	4	6	10
P51114	Fragile X mental retardation syndrome-related protein 1	FXR1	69.6779	85.69	2.09	1	1	1
P51116	Fragile X mental retardation syndrome-related protein 2	FXR2	74.178	104.38	1.93	1	1	1
Q13283	Ras GTPase-activating protein-binding protein 1	G3BP1	52.1321	77.24	3.65	1	1	1
Q9UN86	Ras GTPase-activating protein-binding protein 2	G3BP2	54.0878	91.9664	6.22	2	2	2
P11413	Glucose-6-phosphate 1-dehydrogenase	G6PD	59.219	45.72	3.11	1	1	1
P04406	Glyceraldehyde-3-phosphate dehydrogenase	GAPDH	36.0304	54.67	4.18	1	1	1
Q9BVP2	Guanine nucleotide-binding protein-like 3	GNL3	61.9545	40.12	1.28	1	1	1
P78347	General transcription factor II-I	GTF2I	112.346	58.68	1.6	1	1	1
Q9BZE4	Nucleolar GTP-binding protein 1	GTPBP4	73.9178	63.47	1.58	1	1	1
Q92522	Histone H1.10	H1-10	22.4735	92.501	10.33	2	2	2
P16403	Histone H1.2	H1-2	21.3517	86.0476	17.37	3	3	3
O60814	Histone H2B type 1-K	H2BC12	13.8816	66.9102	15.87	2	2	2
P62805	Histone H4	H4C1	11.3604	80.273	17.48	2	2	2
P40939	Trifunctional enzyme subunit alpha, mitochondrial	HADHA	82.9469	70.92	1.83	1	1	1
Q00341	Vigilin	HDLBP	141.368	152.379	3.39	3	3	3
P19367	Hexokinase-1	HK1	102.42	38.61	0.76	1	1	1
Q13151	Heterogeneous nuclear ribonucleoprotein A0	HNRNPA0	30.8218	122.395	7.54	1	2	3
P09651	Heterogeneous nuclear ribonucleoprotein A1	HNRNPA1	38.7231	368.338	23.92	5	7	8
P22626	Heterogeneous nuclear ribonucleoproteins A2/B1	HNRNPA2B1	37.4067	400.909	32.29	7	9	11
P51991	Heterogeneous nuclear ribonucleoprotein A3	HNRNPA3	39.5706	290.487	13.23	4	5	8
Q99729	Heterogeneous nuclear ribonucleoprotein A/B	HNRNPAB	36.2024	55.26	3.92	1	1	1
P07910	Heterogeneous nuclear ribonucleoproteins C1/C2	HNRNPC	33.6495	58.05	5.23	1	1	1
Q14103	Heterogeneous nuclear ribonucleoprotein D0	HNRNPD	38.4103	139.421	12.68	3	3	3
O14979	Heterogeneous nuclear ribonucleoprotein D-like	HNRNPDL	46.4091	158.911	11.19	3	3	3
P52597	Heterogeneous nuclear ribonucleoprotein F	HNRNPF	45.6429	397.053	20.24	4	5	7
P31943	Heterogeneous nuclear ribonucleoprotein H	HNRNPH1	49.1984	400.204	16.7	4	5	9
P31942	Heterogeneous nuclear ribonucleoprotein H3	HNRNPH3	36.9031	444.268	22.25	5	5	7
P61978	Heterogeneous nuclear ribonucleoprotein K	HNRNPK	50.9444	524.368	29.59	10	10	14
P14866	Heterogeneous nuclear ribonucleoprotein L	HNRNPL	64.0924	336.613	20.88	8	8	11
P52272	Heterogeneous nuclear ribonucleoprotein M	HNRNPM	77.4643	912.079	28.08	15	15	23
O43390	Heterogeneous nuclear ribonucleoprotein R	HNRNPR	70.8993	326.435	18.33	6	8	8
Q00839	Heterogeneous nuclear ribonucleoprotein U	HNRNPU	90.528	589.052	17.33	9	9	11
Q9BUJ2	Heterogeneous nuclear ribonucleoprotein U-like protein 1	HNRNPUL1	95.6793	812.946	19.16	12	12	19
Q1KMD3	Heterogeneous nuclear ribonucleoprotein U-like protein 2	HNRNPUL2	85.0522	106.823	5.22	2	2	2
Q86YZ3	Hornerin	HRNR	282.228	301.276	9.82	6	6	7
P08238	Heat shock protein HSP 90-beta	HSP90AB1	83.2121	291.748	11.74	6	6	7
P0DMV9	Heat shock 70 kDa protein 1B	HSPA1B	70.009	550.339	20.9	7	9	11
P54652	Heat shock-related 70 kDa protein 2	HSPA2	69.9779	633.117	20.66	4	10	13
P11021	Endoplasmic reticulum chaperone BiP	HSPA5	72.2884	411.837	15.14	5	7	8
P11142	Heat shock cognate 71 kDa protein	HSPA8	70.8542	1109.51	32.2	9	15	22
P38646	Stress-70 protein, mitochondrial	HSPA9	73.6348	341.053	17.08	8	8	8
P10809	60 kDa heat shock protein, mitochondrial	HSPD1	61.0164	188.395	13.09	5	5	5
Q9NZI8	Insulin-like growth factor 2 mRNA-binding protein 1	IGF2BP1	63.4412	454.856	15.77	5	6	7
Q9Y6M1	Insulin-like growth factor 2 mRNA-binding protein 2	IGF2BP2	66.0806	130.732	6.51	1	3	3
O00425	Insulin-like growth factor 2 mRNA-binding protein 3	IGF2BP3	63.6656	439.376	13.64	3	5	6
A0A075B6P5	Immunoglobulin kappa variable 2-28	IGKV2-28	12.9485	65.35	10.83	1	1	1
Q13123	Protein Red	IK	65.5618	45.96	2.51	1	1	1
Q12905	Interleukin enhancer-binding factor 2	ILF2	43.0352	302.431	20.77	6	6	7
Q12906	Interleukin enhancer-binding factor 3	ILF3	95.2791	375.477	13.53	9	9	9
Q16891	MICOS complex subunit MIC60	IMMT	83.6264	48.06	1.85	1	1	1
P46940	Ras GTPase-activating-like protein IQGAP1	IQGAP1	189.134	477.365	9.6	12	12	13
Q07666	KH domain-containing, RNA-binding, signal transduction-associated protein 1	KHDRBS1	48.1972	364.512	10.84	4	4	9
Q92945	Far upstream element-binding protein 2	KHSRP	73.07	371.291	18.14	9	9	9
P52732	Kinesin-like protein KIF11	KIF11	119.085	303.11	8.43	7	7	7
P33176	Kinesin-1 heavy chain	KIF5B	109.617	113.995	3.12	2	2	2
P52292	Importin subunit alpha-1	KPNA2	57.8259	69.57	2.84	1	1	1
P04264	Keratin, type II cytoskeletal 1	KRT1	65.999	1260.14	39.29	13	19	27
P13645	Keratin, type I cytoskeletal 10	KRT10	58.7917	891.015	29.62	13	14	19
P02533	Keratin, type I cytoskeletal 14	KRT14	51.5294	284.714	15.89	2	6	7
P08779	Keratin, type I cytoskeletal 16	KRT16	51.2362	251.833	13.74	3	5	6
Q04695	Keratin, type I cytoskeletal 17	KRT17	48.076	304.657	15.97	4	7	8
P05783	Keratin, type I cytoskeletal 18	KRT18	48.0285	3303.85	63.95	22	23	68
P35908	Keratin, type II cytoskeletal 2 epidermal	KRT2	65.3932	1056.61	39.28	15	19	21
P19013	Keratin, type II cytoskeletal 4	KRT4	56.1093	474.624	24.23	9	11	12
P13647	Keratin, type II cytoskeletal 5	KRT5	62.34	442.837	17.29	6	11	13
P04259	Keratin, type II cytoskeletal 6B	KRT6B	60.0303	386.272	13.83	0	9	12
P48668	Keratin, type II cytoskeletal 6C	KRT6C	59.9883	362.341	13.83	1	9	11
P08729	Keratin, type II cytoskeletal 7	KRT7	51.3543	1466.82	53.52	20	24	34
P05787	Keratin, type II cytoskeletal 8	KRT8	53.6711	2247.41	49.48	19	25	57
Q6KB66	Keratin, type II cytoskeletal 80	KRT80	50.4938	90.9872	5.53	1	2	2
P35527	Keratin, type I cytoskeletal 9	KRT9	62.0268	1476.17	47.51	17	17	25
Q86UP2	Kinectin	KTN1	156.179	51.25	1.03	1	1	1
Q9GZZ8	Extracellular glycoprotein lacritin	LACRT	14.2373	46.22	5.8	1	1	1
Q6PKG0	La-related protein 1	LARP1	123.434	198.049	7.12	5	5	5
Q14847	LIM and SH3 domain protein 1	LASP1	29.6982	49.58	4.98	1	1	1
Q9UPQ0	LIM and calponin homology domains-containing protein 1	LIMCH1	121.792	99.6916	2.12	2	2	2
P02545	Prelamin-A/C	LMNA	74.0947	337.458	12.8	7	7	8
P42704	Leucine-rich PPR motif-containing protein, mitochondrial	LRPPRC	157.805	119.69	1.22	1	1	1
Q96AG4	Leucine-rich repeat-containing protein 59	LRRC59	34.9089	56.55	4.23	1	1	1
P46821	Microtubule-associated protein 1B	MAP1B	270.468	210.093	2.31	4	4	4
P27816	Microtubule-associated protein 4	MAP4	120.93	231.558	5.99	5	5	5
P43243	Matrin-3	MATR3	94.5648	72.2252	3.07	2	2	2
P25205	DNA replication licensing factor MCM3	MCM3	90.924	200.899	7.67	5	5	5
P33992	DNA replication licensing factor MCM5	MCM5	82.2332	184.173	6.13	4	4	4
P33993	DNA replication licensing factor MCM7	MCM7	81.2566	214.234	10.29	5	5	5
Q8IVT2	Mitotic interactor and substrate of PLK1	MISP	75.311	119.938	4.57	2	2	2
Q9HCE1	Helicase MOV-10	MOV10	113.599	65.31	1.3	1	1	1
Q6WCQ1	Myosin phosphatase Rho-interacting protein	MPRIP	116.461	519.276	18.15	13	13	14
P82650	28S ribosomal protein S22, mitochondrial	MRPS22	41.2544	36.3	2.22	1	1	1
P42285	Exosome RNA helicase MTR4	MTREX	117.729	71.3783	2.4	2	2	2
Q9BQG0	Myb-binding protein 1A	MYBBP1A	148.762	428.806	8.66	11	11	11
P35580	Myosin-10	MYH10	228.858	607.723	8.81	8	13	14
P35579	Myosin-9	MYH9	226.392	5951.64	40.61	63	68	122
P19105	Myosin regulatory light chain 12A	MYL12A	19.7815	202.597	33.33	5	5	5
P60660	Myosin light polypeptide 6	MYL6	16.9191	109.993	14.57	2	2	2
O43795	Unconventional myosin-Ib	MYO1B	131.902	456.59	10.74	10	10	10
O00159	Unconventional myosin-Ic	MYO1C	121.606	227.12	4.89	4	4	4
Q9UM54	Unconventional myosin-VI	MYO6	149.596	81.37	1.16	1	1	1
Q9H0A0	RNA cytidine acetyltransferase	NAT10	115.657	88.7	1.46	1	1	1
P19338	Nucleolin	NCL	76.5684	598.148	20	14	14	15
O95299	NADH dehydrogenase [ubiquinone] 1 alpha subcomplex subunit 10, mitochondrial	NDUFA10	40.7249	59.77	6.2	1	1	1
Q9BPW8	Protein NipSnap homolog 1	NIPSNAP1	33.2888	168.856	16.9	4	4	4
O75323	Protein NipSnap homolog 2	NIPSNAP2	33.7212	44.13	2.45	1	1	1
Q15233	Non-POU domain-containing octamer-binding protein	NONO	54.1973	109.862	6.58	3	3	3
P46087	Probable 28S rRNA (cytosine(4447)-C(5))-methyltransferase	NOP2	89.2471	173.675	7.88	5	5	5
P06748	Nucleophosmin	NPM1	32.5548	876.902	27.55	6	6	14
Q08J23	RNA cytosine C(5)-methyltransferase NSUN2	NSUN2	86.4158	121.178	3.91	2	2	2
O43809	Cleavage and polyadenylation specificity factor subunit 5	NUDT21	26.2107	58.7	7.49	1	1	1
Q7Z417	Nuclear fragile X mental retardation-interacting protein 2	NUFIP2	76.0747	189.6	10.07	5	5	5
P11940	Polyadenylate-binding protein 1	PABPC1	70.6259	644.092	29.4	12	15	17
Q13310	Polyadenylate-binding protein 4	PABPC4	70.7381	215.948	9.94	1	4	4
P09874	Poly [ADP-ribose] polymerase 1	PARP1	113.012	147.29	4.04	3	3	3
Q15365	Poly(rC)-binding protein 1	PCBP1	37.4739	77.1952	6.74	2	2	2
Q15366	Poly(rC)-binding protein 2	PCBP2	38.5556	49.41	3.56	1	1	1
Q01813	ATP-dependent 6-phosphofructokinase, platelet type	PFKP	85.5415	284.391	11.73	6	6	6
P14618	Pyruvate kinase PKM	PKM	57.9	446.975	21.09	8	8	8
Q99959	Plakophilin-2	PKP2	97.3548	259.475	9.31	7	7	7
Q99569	Plakophilin-4	PKP4	131.787	58.19	0.84	1	1	1
Q15149	Plectin	PLEC	531.466	9908.13	42.12	166	166	224
P24928	DNA-directed RNA polymerase II subunit RPB1	POLR2A	217.039	131.866	3.25	3	3	3
P30876	DNA-directed RNA polymerase II subunit RPB2	POLR2B	133.811	233.763	6.98	6	6	6
P52434	DNA-directed RNA polymerases I, II, and III subunit RPABC3	POLR2H	17.1324	107.93	8.67	1	1	1
O00411	DNA-directed RNA polymerase, mitochondrial	POLRMT	138.532	71.7921	1.46	2	2	2
P62140	Serine/threonine-protein phosphatase PP1-beta catalytic subunit	PPP1CB	37.1626	74.9572	5.81	2	2	2
O14974	Protein phosphatase 1 regulatory subunit 12A	PPP1R12A	115.211	184.476	4.66	4	4	4
P48454	Serine/threonine-protein phosphatase 2B catalytic subunit gamma isoform	PPP3CC	58.0923	65.28	1.95	1	1	1
P78527	DNA-dependent protein kinase catalytic subunit	PRKDC	468.788	815.169	5.94	20	20	20
Q99873	Protein arginine N-methyltransferase 1	PRMT1	42.4339	87.2987	5.93	2	2	2
Q6P2Q9	Pre-mRNA-processing-splicing factor 8	PRPF8	273.427	164.33	1.84	4	4	4
P48634	Protein PRRC2A	PRRC2A	228.724	46.79	0.6	1	1	1
Q9Y520	Protein PRRC2C	PRRC2C	316.718	85.3004	0.93	2	2	2
P26599	Polypyrimidine tract-binding protein 1	PTBP1	57.1856	226.859	10.55	3	3	4
Q96EY7	Pentatricopeptide repeat domain-containing protein 3, mitochondrial	PTCD3	78.4997	73.3532	2.76	1	2	2
P61026	Ras-related protein Rab-10	RAB10	22.5266	121.975	11.5	2	2	2
P62826	GTP-binding nuclear protein Ran	RAN	24.4076	88.8893	9.72	2	2	2
Q96PK6	RNA-binding protein 14	RBM14	69.4489	463.05	16.59	10	10	12
P49756	RNA-binding protein 25	RBM25	100.124	45.91	1.3	1	1	1
Q14498	RNA-binding protein 39	RBM39	59.3427	76.25	2.83	1	1	1
Q9BWF3	RNA-binding protein 4	RBM4	40.2887	104.748	12.64	3	3	3
Q15293	Reticulocalbin-1	RCN1	38.8662	51.1	3.93	1	1	1
P35251	Replication factor C subunit 1	RFC1	128.175	87.9	1.05	1	1	1
Q63HN8	E3 ubiquitin-protein ligase RNF213	RNF213	591.03	56.05	0.23	1	1	1
P27694	Replication protein A 70 kDa DNA-binding subunit	RPA1	68.0953	373.228	14.94	6	6	6
P27635	60S ribosomal protein L10	RPL10	24.5879	92.5738	6.07	1	1	2
P30050	60S ribosomal protein L12	RPL12	17.8075	82.2998	15.15	2	2	2
P26373	60S ribosomal protein L13	RPL13	24.2465	128.391	10.9	2	2	3
P40429	60S ribosomal protein L13a	RPL13A	23.5624	86.2907	8.37	2	2	2
P50914	60S ribosomal protein L14	RPL14	23.417	86.34	5.58	1	1	1
P61313	60S ribosomal protein L15	RPL15	24.1311	85.4986	11.27	2	2	2
P18621	60S ribosomal protein L17	RPL17	21.3833	77.9996	13.04	2	2	2
P84098	60S ribosomal protein L19	RPL19	23.4512	167.663	13.27	2	2	3
P35268	60S ribosomal protein L22	RPL22	14.7778	57	10.16	1	1	1
P62829	60S ribosomal protein L23	RPL23	14.8561	117.386	10.71	1	1	2
P62750	60S ribosomal protein L23a	RPL23A	17.6841	48.89	5.13	1	1	1
P83731	60S ribosomal protein L24	RPL24	17.7679	127.594	19.11	3	3	3
P61254	60S ribosomal protein L26	RPL26	17.2475	48.28	5.52	1	1	1
P61353	60S ribosomal protein L27	RPL27	15.7877	86.4332	12.5	2	2	2
P46776	60S ribosomal protein L27a	RPL27A	16.551	93.4358	14.19	2	2	2
P47914	60S ribosomal protein L29	RPL29	17.7411	99.5625	14.47	2	2	2
P39023	60S ribosomal protein L3	RPL3	46.0798	211.861	8.93	2	2	4
P62899	60S ribosomal protein L31	RPL31	14.4539	61.22	11.2	1	1	1
P49207	60S ribosomal protein L34	RPL34	13.2845	44.73	7.69	1	1	1
P42766	60S ribosomal protein L35	RPL35	14.5426	44.39	8.13	1	1	1
Q9Y3U8	60S ribosomal protein L36	RPL36	12.2459	61.03	10.48	1	1	1
P61513	60S ribosomal protein L37a	RPL37A	10.2685	90.5047	29.35	2	2	2
P36578	60S ribosomal protein L4	RPL4	47.6674	232.19	21.08	7	7	7
Q02878	60S ribosomal protein L6	RPL6	32.7076	143.695	11.81	3	3	3
P18124	60S ribosomal protein L7	RPL7	29.2072	61.1356	7.66	2	2	2
P62424	60S ribosomal protein L7a	RPL7A	29.977	83.12	5.26	1	1	1
P62917	60S ribosomal protein L8	RPL8	28.0073	49.6	4.28	1	1	1
P32969	60S ribosomal protein L9	RPL9	21.8498	61.31	9.9	1	1	1
P05388	60S acidic ribosomal protein P0	RPLP0	34.2518	75	9.78	1	1	1
P05387	60S acidic ribosomal protein P2	RPLP2	11.6578	52.68	10.43	1	1	1
P04843	Dolichyl-diphosphooligosaccharide--protein glycosyltransferase subunit 1	RPN1	68.5268	182.438	11.2	5	5	5
P46783	40S ribosomal protein S10	RPS10	18.8859	68.4237	13.94	2	2	2
P62277	40S ribosomal protein S13	RPS13	17.2117	93.967	17.88	2	2	2
P62263	40S ribosomal protein S14	RPS14	16.2625	89.2864	15.89	2	2	2
P62244	40S ribosomal protein S15a	RPS15A	14.83	62.12	10.77	1	1	1
P62249	40S ribosomal protein S16	RPS16	16.435	107.115	14.38	2	2	2
P62269	40S ribosomal protein S18	RPS18	17.7079	83.5803	11.18	2	2	2
P39019	40S ribosomal protein S19	RPS19	16.0505	42.4	6.21	1	1	1
P15880	40S ribosomal protein S2	RPS2	31.3046	101.649	10.92	3	3	3
P62266	40S ribosomal protein S23	RPS23	15.7977	69.73	7.69	1	1	1
P62847	40S ribosomal protein S24	RPS24	15.4134	140.79	20.3	2	2	3
P62851	40S ribosomal protein S25	RPS25	13.7337	48.26	8	1	1	1
P62854	40S ribosomal protein S26	RPS26	13.0071	44.34	13.04	1	1	1
P23396	40S ribosomal protein S3	RPS3	26.6714	158.579	18.11	4	4	4
P61247	40S ribosomal protein S3a	RPS3A	29.9257	161.957	7.95	2	2	3
P62701	40S ribosomal protein S4, X isoform	RPS4X	29.5791	108.946	14.45	3	3	3
P46782	40S ribosomal protein S5	RPS5	22.8621	57.1	8.33	1	1	1
P62753	40S ribosomal protein S6	RPS6	28.663	145.819	12.45	3	3	3
P62081	40S ribosomal protein S7	RPS7	22.1133	114.845	31.44	3	3	3
P62241	40S ribosomal protein S8	RPS8	24.1902	120.681	13.46	2	2	2
P46781	40S ribosomal protein S9	RPS9	22.5776	114.569	17.53	3	3	3
Q9P2E9	Ribosome-binding protein 1	RRBP1	152.365	526.925	12.27	13	13	13
Q9Y3I0	RNA-splicing ligase RtcB homolog	RTCB	55.1749	122.759	8.51	3	3	3
Q9Y224	RNA transcription, translation and transport factor protein	RTRAF	28.0507	83.42	6.56	1	1	1
Q15424	Scaffold attachment factor B1	SAFB	102.58	90.6839	3.17	2	2	2
Q15436	Protein transport protein Sec23A	SEC23A	86.1053	114.91	2.22	1	1	1
Q8NC51	Plasminogen activator inhibitor 1 RNA-binding protein	SERBP1	44.9385	151.204	9.8	3	3	3
Q15637	Splicing factor 1	SF1	68.2859	45.97	2.5	1	1	1
Q15393	Splicing factor 3B subunit 3	SF3B3	135.492	84.8775	1.48	1	2	2
P23246	Splicing factor, proline- and glutamine-rich	SFPQ	76.1016	524.111	16.69	9	9	12
Q9UJS0	Calcium-binding mitochondrial carrier protein Aralar2	SLC25A13	74.1286	74.8835	3.26	2	2	2
P05141	ADP/ATP translocase 2	SLC25A5	32.8312	156.302	14.77	2	4	4
P12236	ADP/ATP translocase 3	SLC25A6	32.8452	135.032	11.74	1	3	3
P08195	4F2 cell-surface antigen heavy chain	SLC3A2	67.9517	67.16	2.06	1	1	1
Q01650	Large neutral amino acids transporter small subunit 1	SLC7A5	54.9743	52.54	3.55	1	1	1
Q92922	SWI/SNF complex subunit SMARCC1	SMARCC1	122.79	49.53	0.81	1	1	1
O75643	U5 small nuclear ribonucleoprotein 200 kDa helicase	SNRNP200	244.353	285.306	4.73	8	8	9
P14678	Small nuclear ribonucleoprotein-associated proteins B and B'	SNRPB	24.5937	58.4	3.33	1	1	1
P62304	Small nuclear ribonucleoprotein E	SNRPE	10.7966	70.06	11.96	1	1	1
P62306	Small nuclear ribonucleoprotein F	SNRPF	9.71878	80.46	13.95	1	1	2
Q13573	SNW domain-containing protein 1	SNW1	61.4565	50.45	2.8	1	1	1
Q13813	Spectrin alpha chain, non-erythrocytic 1	SPTAN1	284.364	61.38	0.4	1	1	1
P37108	Signal recognition particle 14 kDa protein	SRP14	14.5608	55.05	5.88	1	1	1
P49458	Signal recognition particle 9 kDa protein	SRP9	10.1051	38.25	12.79	1	1	1
Q9BXP5	Serrate RNA effector molecule homolog	SRRT	100.604	109.36	4	3	3	3
Q07955	Serine/arginine-rich splicing factor 1	SRSF1	27.7278	108.926	12.1	3	3	3
O75494	Serine/arginine-rich splicing factor 10	SRSF10	31.2818	92.3244	8.4	2	2	2
P84103	Serine/arginine-rich splicing factor 3	SRSF3	19.3179	56.67	7.32	1	1	1
Q04837	Single-stranded DNA-binding protein, mitochondrial	SSBP1	17.249	97.9358	22.3	2	2	2
Q8TCJ2	Dolichyl-diphosphooligosaccharide--protein glycosyltransferase subunit STT3B	STT3B	93.6137	69.98	1.69	1	1	1
O60506	Heterogeneous nuclear ribonucleoprotein Q	SYNCRIP	69.5596	271.454	14.29	5	7	7
Q86TJ2	Transcriptional adapter 2-beta	TADA2B	48.4396	51.93	1.67	1	1	1
Q92804	TATA-binding protein-associated factor 2N	TAF15	61.7931	400.792	17.91	6	8	10
Q13428	Treacle protein	TCOF1	152.015	108.017	2.42	3	3	3
P17987	T-complex protein 1 subunit alpha	TCP1	60.3056	91.4463	1.98	1	1	2
Q92734	Protein TFG	TFG	43.4212	408.293	24.75	6	6	10
Q9Y2W1	Thyroid hormone receptor-associated protein 3	THRAP3	108.601	153.191	3.87	3	3	3
Q07157	Tight junction protein ZO-1	TJP1	195.34	1871.14	26.89	34	34	39
P29401	Transketolase	TKT	67.8347	152.387	5.94	2	2	2
P49755	Transmembrane emp24 domain-containing protein 10	TMED10	24.96	50.81	5.02	1	1	1
P42167	Lamina-associated polypeptide 2, isoforms beta/gamma	TMPO	50.6395	60.46	3.52	1	1	1
P07951	Tropomyosin beta chain	TPM2	32.8306	71.95	4.58	1	1	1
P62995	Transformer-2 protein homolog beta	TRA2B	33.6456	50.7	4.86	1	1	1
Q14258	E3 ubiquitin/ISG15 ligase TRIM25	TRIM25	70.9277	43.52	1.59	1	1	1
Q9BQE3	Tubulin alpha-1C chain	TUBA1C	49.8635	454.565	23.61	6	7	10
A6NHL2	Tubulin alpha chain-like 3	TUBAL3	49.8767	82.8634	5.83	1	2	2
P07437	Tubulin beta chain	TUBB	49.639	290.519	19.37	2	7	7
P68371	Tubulin beta-4B chain	TUBB4B	49.799	314.695	20	2	7	8
P49411	Elongation factor Tu, mitochondrial	TUFM	49.5102	157.844	9.96	4	4	4
P10599	Thioredoxin	TXN	11.7297	99.7505	20.95	2	2	2
P0DN76	Splicing factor U2AF 35 kDa subunit-like protein	U2AF1L5	27.8545	59.56	5.42	1	1	1
Q9BZF9	Uveal autoantigen with coiled-coil domains and ankyrin repeats	UACA	162.404	155.801	2.54	3	3	3
Q14157	Ubiquitin-associated protein 2-like	UBAP2L	114.465	134.399	5.06	3	3	3
P17480	Nucleolar transcription factor 1	UBTF	89.3502	55.26	1.57	1	1	1
O60701	UDP-glucose 6-dehydrogenase	UGDH	54.9893	132.661	7.69	3	3	3
Q92900	Regulator of nonsense transcripts 1	UPF1	124.267	184.824	5.49	6	6	6
Q14694	Ubiquitin carboxyl-terminal hydrolase 10	USP10	87.0798	111.508	4.51	3	3	3
P08670	Vimentin	VIM	53.6191	352.34	21.67	8	9	9
P13010	X-ray repair cross-complementing protein 5	XRCC5	82.6523	331.517	12.3	6	6	9
P12956	X-ray repair cross-complementing protein 6	XRCC6	69.7991	612.714	26.6	12	12	15
Q9H0D6	5'-3' exoribonuclease 2	XRN2	108.513	150.045	4.84	3	3	3
P67809	Y-box-binding protein 1	YBX1	35.9027	115.112	10.49	2	2	2
P49750	YLP motif-containing protein 1	YLPM1	241.495	55.32	0.51	1	1	1
Q7Z739	YTH domain-containing family protein 3	YTHDF3	63.8218	89.81	2.74	1	1	1
P61981	14-3-3 protein gamma	YWHAG	28.2849	61.75	5.67	1	1	1
P27348	14-3-3 protein theta	YWHAQ	27.7468	74.48	5.71	1	1	1
P63104	14-3-3 protein zeta/delta	YWHAZ	27.7277	70.76	5.71	1	1	1
Q7Z2W4	Zinc finger CCCH-type antiviral protein 1	ZC3HAV1	101.367	225.801	5.1	3	3	3
Q6NZY4	Zinc finger CCHC domain-containing protein 8	ZCCHC8	78.5285	49.52	1.84	1	1	1
Q96KR1	Zinc finger RNA-binding protein	ZFR	116.939	66.69	1.49	1	1	1
