# Supplementary material for: Mechanistic insights into promotion of non-small cell lung cancer by BAG5 using integrative multi-omics approaches
Source: Front Immunol. 2025 Jul 25;16:1648139. doi: 10.3389/fimmu.2025.1648139 (PMC12331601; doi:10.3389/fimmu.2025.1648139)
Supplement: Supplementary file 2 [file Table2.xlsx]

## Sheet: KD vs CON
Gene name	K/C Ratio	K/C P value	Regulated Type	MW [kDa]	Coverage [%]
SUSD2	0.104857	1.42704e-05	Down	90.207	16.5
CKB	0.107381	0.0225806	Down	42.644	48
SLC2A3	0.178239	0.00702758	Down	53.924	7.7
MFGE8	0.200185	0.000210194	Down	43.104	27.9
PDE3A	0.380423	0.00229263	Down	124.98	10.2
GLUD2	0.392007	0.00060496	Down	61.433	46.6
OTUD5	0.403254	0.00870115	Down	60.625	10.2
MUC5B	0.404428	0.00138075	Down	596.33	6.5
ITGA1	0.413623	0.000492235	Down	130.85	3.6
PCYT1A	0.442013	0.0194213	Down	41.731	31.1
PPME1	0.458127	0.0374216	Down	42.315	48.7
SORL1	0.487852	0.0317429	Down	248.42	2.2
PKN1	0.501252	0.0124796	Down	103.93	11.9
ARV1	0.517594	0.00899421	Down	31.052	14
CEBPB	0.518782	0.000556409	Down	36.105	15.4
IGFBP7	0.525755	0.000154702	Down	29.13	20.2
ADCY9	0.526574	0.0235702	Down	150.7	7.5
PCDH7	0.532277	0.000487574	Down	116.07	17.1
TMEM161B	0.532749	0.0154015	Down	55.481	5.5
SLC4A7	0.541295	0.0154629	Down	136.04	14.3
ABCB1	0.547681	0.0145041	Down	141.48	12.9
AAK1	0.549937	0.0236468	Down	103.88	18.9
CTNNB1	0.551663	0.00696482	Down	85.496	49.6
CA8	0.576036	0.0230993	Down	32.973	42.1
MPV17L2	0.578408	0.00179775	Down	23.18	18
GALNT14	0.580224	0.0031332	Down	64.32	20.7
IRF2BPL	0.592645	0.0216158	Down	82.658	12.2
GRB7	0.597496	0.00336625	Down	59.68	22.6
RSRC1	0.614538	0.0148175	Down	38.677	13.2
FAM111A	0.619373	0.0114553	Down	70.195	13.6
NDRG1	0.624898	0.000150654	Down	42.835	52.8
RIPOR1	0.627703	0.00129208	Down	132.31	10
PHLDB1	0.632557	0.000197733	Down	151.16	16
CDH2	0.635574	0.000868182	Down	99.808	21
PCGF2	0.637904	0.00102171	Down	37.788	5.5
ATP9A	0.639065	0.0299438	Down	118.58	8.7
CPS1	0.64027	3.28501e-05	Down	164.94	60.3
NOL12	0.642272	0.0186717	Down	24.663	26.3
SLC4A4	0.645929	0.0132456	Down	121.46	8.5
COL12A1	0.646655	0.00383577	Down	333.14	10.3
ANKRD40	0.650664	0.00450813	Down	41.088	19.6
ANKRD2	0.656079	0.0245307	Down	39.859	28.6
ATP7A	0.65619	0.00770335	Down	163.37	7
RALGAPA1	0.661482	0.0182699	Down	229.83	3.3
EFHD2	1.50125	0.00154253	Up	26.697	42.9
MELTF	1.50197	0.029916	Up	80.214	28.3
ALDH2	1.50917	0.0196394	Up	56.381	36.9
S100A13	1.51574	0.00399261	Up	11.471	33.7
HPGD	1.52496	0.00239871	Up	28.977	56.8
BAIAP2	1.52679	0.00589582	Up	60.867	17
FRMD3	1.52902	0.0110048	Up	68.771	7.5
MYH10	1.5317	7.03663e-05	Up	229	38.2
UBE2C	1.53211	0.0424371	Up	19.652	31.3
UBE2H	1.53536	0.0197683	Up	20.655	16.4
PDLIM7	1.53798	0.0297714	Up	49.844	31.9
BASP1	1.54094	0.00411957	Up	22.693	79.3
S100A6	1.54098	0.00508941	Up	10.18	26.7
LIN7C	1.57668	0.0177968	Up	21.834	35
CDH1	1.58182	0.00128542	Up	97.455	13.6
GLIPR2	1.5855	0.0155227	Up	17.218	19.5
KCTD15	1.60171	0.000431791	Up	31.942	35
ADD2	1.61281	0.00810755	Up	80.853	19
ISG15	1.6164	0.0180294	Up	17.887	20
CRIP2	1.61665	0.00763574	Up	22.492	59.1
AP1G2	1.62173	0.000566504	Up	87.116	5.1
SULT2B1	1.64084	0.00403171	Up	41.307	32.6
ATL1	1.65184	0.0151144	Up	63.543	12.2
MFN2	1.66853	0.00133394	Up	86.401	21
SLC27A2	1.68176	0.00480141	Up	70.311	32.4
NCAPH2	1.68799	0.0311701	Up	68.226	6.8
BST1	1.69979	0.00509731	Up	35.724	19.5
BTBD11	1.71101	0.00357056	Up	120.88	10
ZNF185	1.71714	0.00118273	Up	73.525	33.1
CAPG	1.73215	0.000260121	Up	38.498	32.2
TMEM9	1.73682	0.045607	Up	20.574	17.5
FBLIM1	1.73721	0.001511	Up	40.669	15
NEBL	1.7396	0.0260862	Up	116.45	3.9
UBAC2	1.74578	0.00310183	Up	38.963	14.2
GSPT2	1.75864	0.00399564	Up	68.882	20.2
DTX2	1.76337	0.00142252	Up	67.246	8.2
TREX1	1.76537	0.0318717	Up	33.212	13.4
CYP4F11	1.76779	0.000140418	Up	60.145	30.5
GAMT	1.77778	0.00696949	Up	26.318	24.6
GRAMD1B	1.78243	0.00944181	Up	85.399	11.5
GSDME	1.78605	0.000523922	Up	54.554	34.3
S100A16	1.78934	0.00381494	Up	11.801	34
MUC5AC	1.80699	0.000126314	Up	585.56	30.6
SUMO2	1.87518	0.0382102	Up	10.871	23.2
C11orf68	1.89524	0.00865079	Up	31.43	28.4
SLC2A1	1.91593	0.00268796	Up	54.083	14
INPP4B	1.98114	0.00311584	Up	104.74	7.3
PAK1	2.02298	0.0149527	Up	60.646	15.4
CPLX2	2.0414	0.00348063	Up	15.394	47.8
NRCAM	2.19834	0.00195615	Up	143.89	9.8
TGFB1I1	2.27638	0.010598	Up	49.814	17.4
MYO15B	2.65522	3.63969e-06	Up	167.09	15.9
PLEKHA6	2.79544	0.00848389	Up	117.13	6.5
NTRK3	3.28402	0.000701419	Up	94.427	9.9
DPYSL3	3.58517	1.0308e-05	Up	61.963	30.5
