# Supplementary material for: Mechanistic insights into promotion of non-small cell lung cancer by BAG5 using integrative multi-omics approaches
Source: Front Immunol. 2025 Jul 25;16:1648139. doi: 10.3389/fimmu.2025.1648139 (PMC12331601; doi:10.3389/fimmu.2025.1648139)
Supplement: Supplementary file 3 [file Table3.xlsx]

## Sheet: KvsC
Gene name	Position	Amino acid	K/C Ratio	K/C P value	Regulated Type	Modified sequence
AP3D1	827	S	0.018	0.000527024	Down	NT(0.028)ET(0.124)S(0.877)KS(0.971)PEKDVPMVEK
KMT2D	654	S	1.589	0.0451078	Up	LS(1)PLPVVSR
KMT2D	1606	S	1.535	0.0386668	Up	NLTMS(1)PLHK
PPP1R12A	409	S	1.549	0.00155762	Up	TKPLASVTNANTSSTQAAPVAVTTPTVSSGQAT(0.05)PT(0.05)S(0.9)PIKK
ZNF609	576	S	1.539	0.0237917	Up	LVEPHS(1)PS(0.998)PS(0.002)SK
WDR62	1405	S	0.512	0.0100141	Down	WSEPWVPVEALPPS(0.999)PLELS(0.001)R
EIF4G3	230	S	0.145	0.0242628	Down	PKPDPVLKS(1)PS(1)PVLR
EPB41L2	798	S	0.484	0.0223926	Down	EEAVPEAS(0.752)PVT(0.231)QAGAS(0.016)VIT(0.001)VETVIQENVGAQK
ZFC3H1	809	S	0.626	0.0175262	Down	T(0.003)S(0.004)S(0.005)S(0.094)S(0.894)PANS(1)DVEIDGIGR
ANKRD17	2489	S	1.586	0.0125292	Up	PMS(1)DPGVFSQHQAMER
ZNF217	407	S	1.847	0.0172761	Up	AGAES(1)PTMSVDGR
ZNF217	106	S	2.276	0.0467711	Up	VEAEYLS(1)PLDK
FLNB	1505	S	1.62	0.0126464	Up	YADEEIPRS(1)PFK
PRPF40A	885	S	1.763	0.000680962	Up	HKS(1)DS(1)PES(1)DAEREK
SRP72	621	S	0.409	0.0432304	Down	TVSS(1)PPTSPR
KAT7	100	S	1.753	0.0160503	Up	QT(0.506)RS(0.506)S(0.989)GS(0.99)ET(0.009)EQVVDFSDR
ITGB1	785	S	0.567	0.0150668	Down	S(1)AVTTVVNPK
NPM1	10	S	4.58	0.047223	Up	MEDS(1)MDMDMS(1)PLRPQNYLFGCELK
NPM1	254	S	1.647	0.00725372	Up	MQAS(1)IEK
CENPB	156	S	2.18	0.0459874	Up	TPAAPAS(1)PAAVPSEGSGGSTTGWR
ANXA2	164	S	1.667	0.0398087	Up	DIISDT(0.019)S(0.981)GDFR
TOP2A	1525	S	1.505	0.0139177	Up	YLEES(1)DEDDLF
GYS1	653	S	1.761	0.0471762	Up	HS(0.002)S(0.998)PHQS(1)EDEEDPR
GYS1	645	S	10.719	0.00271902	Up	PAS(1)VPPS(0.981)PS(0.417)LS(0.603)R
PSMC3	9	S	0.42	0.040404	Down	MNLLPNIES(1)PVTR
FLNA	2370	S	1.782	0.0497379	Up	VHS(0.915)PS(0.085)GALEECYVTEIDQDK
SP100	157	S	1.598	0.0162442	Up	LPLQES(1)EEEEREER
DNMT1	312	S	1.591	0.0181656	Up	VNPQIS(1)DEKDEDEKEEK
CANX	583	S	1.559	0.0229105	Up	AEEDEILNRS(1)PR
RFC1	368	S	0.657	0.0420998	Down	ESVS(1)PEDSEK
COPB2	859	S	1.589	0.0452379	Up	STAQQELDGKPAS(1)PTPVIVASHTANK
CUX1	1337	S	0.425	0.0272513	Down	AAPS(0.236)S(0.764)EGDS(1)CDGVEATEGPGSADTEEPK
MLLT3	483	S	1.824	3.20807e-05	Up	TNNNQILEVKS(1)PIK
MKI67	308	S	1.573	0.0220034	Up	SGGSGHAVAEPAS(1)PEQELDQNK
ATRX	875	S	1.553	0.0427187	Up	TSQEGS(1)S(1)DDAER
ATRX	876	S	1.553	0.0427187	Up	TSQEGS(1)S(1)DDAER
ATRX	675	S	1.979	0.0145667	Up	RPT(0.002)ET(0.005)NPVT(0.995)S(0.998)NS(0.999)DEECNET(0.001)VK
ARRB1	412	S	1.634	0.0458867	Up	DDKEEEEDGTGS(1)PQLNNR
EIF3B	117	S	0.549	0.0491783	Down	S(0.771)DS(0.229)RAQAVSEDAGGNEGR
PSME3	24	S	0.382	0.0144351	Down	IT(0.008)S(0.992)EAEDLVANFFPK
SRRM1	304	S	1.673	0.0236336	Up	S(1)RS(1)RS(0.958)Y(0.375)S(0.667)PR
SRRM1	306	S	1.768	0.0276614	Up	S(1)RS(1)RS(0.958)Y(0.375)S(0.667)PR
SRRM1	308	S	2.186	0.0274873	Up	S(1)RS(1)RS(0.958)Y(0.375)S(0.667)PR
SRRM1	310	S	1.768	0.0276614	Up	S(0.529)RS(0.394)Y(0.079)S(0.998)PR
FOXK2	9	S	0.45	0.0492018	Down	AAAAAALS(1)GAGT(1)PPAGGGAGGGGAGGGGSPPGGWAVAR
TOP2B	1613	S	0.149	0.0301235	Down	YFAES(1)DEEEDDVDFAMFN
DST	2919	S	0.36	0.0041811	Down	S(1)PVQFENLEEIFDTSVSK
SRSF11	414	S	1.535	0.0141752	Up	KSES(1)DKDVK
AHNAK	1123	S	0.532	0.0327416	Down	APDVEGQGLDWS(1)LK
DYNC1I2	101	S	0.128	0.0358215	Down	SVSTPS(0.001)EAGS(0.999)QDS(0.999)GDGAVGS(0.002)R
SNW1	224	S	1.517	0.0280137	Up	GPPS(1)PPAPVMHSPSR
DHX8	460	S	1.611	0.0026993	Up	QSMDMS(1)PIK
TRIP12	310	S	1.781	0.0291817	Up	KRS(1)ES(1)PPAELPSLR
KANK1	242	S	2.277	0.0437044	Up	HS(0.99)PLS(0.009)SGISTPVTNVSPMHLQHIR
GAPVD1	748	S	6.113	0.0342813	Up	LQELESCSGLGS(0.01)T(0.026)S(0.937)DDT(0.026)DVR
CNN3	323	S	0.615	0.0335046	Down	DYQYS(1)DQGIDY
PKN1	916	S	2.402	0.00189765	Up	TDVSNFDEEFTGEAPT(0.003)LS(0.997)PPR
ARID4B	483	S	1.608	0.00972366	Up	NLLESIPT(0.021)HS(0.979)DQEK
ARID4B	675	S	1.53	0.0335357	Up	LSKPPFQTNPS(1)PEMVSK
ACBD5	193	S	1.894	0.0304187	Up	AES(1)S(1)DS(1)GAES(1)EEEEAQEEVK
TNS3	1441	S	1.678	0.017087	Up	VMIGS(1)PK
CDCA2	977	S	0.395	0.0369201	Down	S(1)FCISTLANTK
CAVIN1	167	S	0.398	0.0435602	Down	LPAKLS(0.99)IS(0.01)K
RPL22L1	118	S	2.504	0.0172954	Up	YFQISQDEDES(1)ES(1)ED
USP34	3358	S	2.506	0.00497628	Up	RVS(1)S(1)DEEHTVDSCISDMK
SH3BP5L	362	S	1.705	0.0484256	Up	GLSDHVS(1)LDGQELGTR
PRICKLE2	543	S	1.945	0.039497	Up	GS(0.999)MES(0.001)LALSNATGLSADGGAK
MAVS	165	S	1.543	0.0125614	Up	EKEPSYPMPVQETQAPESPGENSEQALQT(0.033)LS(0.967)PR
ZC3HC1	370	S	2.242	0.0498139	Up	SWDSS(0.043)S(0.957)PVDRPEPEAAS(0.985)PT(0.015)T(0.001)R
AHNAK2	2179	S	1.882	0.0440355	Up	SIEASVDVS(1)PPK
GPALPP1	140	S	2.11	0.0285435	Up	DDPGQQET(1)DS(1)S(1)EDEDIIGPMPAK
GPALPP1	141	S	2.11	0.0285435	Up	DDPGQQET(1)DS(1)S(1)EDEDIIGPMPAK
EHBP1L1	1273	S	0.57	0.00196742	Down	AHGS(1)FSHVR
SYNPO	263	S	0.562	0.0213659	Down	VAS(1)EEEEVPLVVYLK
EHBP1	428	S	0.657	0.0372032	Down	DLST(0.055)S(0.945)PKPSPIPS(1)PVLGR
ABCF1	228	S	0.444	0.0177149	Down	KAEQGS(1)EEEGEGEEEEEEGGESK
BOD1L1	870	S	1.504	0.0479112	Up	S(0.008)ES(0.992)YSEDKCDMDSTNMDSNLKPEEVVHK
NUP35	259	S	0.53	0.0139945	Down	CALSS(0.999)PS(0.001)LAFTPPIK
NUP35	66	S	0.319	0.0322169	Down	S(1)PLLAGGS(1)PPQPVVPAHK
NEDD1	397	S	0.585	0.0423643	Down	NQDFS(0.019)S(0.981)FDDTGK
NUP210	1848	S	0.578	0.0489999	Down	AS(0.998)PGHS(0.002)PHYFAASSPTSPNALPPAR
GATAD2B	135	S	1.58	0.021211	Up	GRLT(0.871)PS(0.129)PDIIVLSDNEAS(0.006)S(0.994)PR
CTNNBL1	545	S	1.538	0.00941732	Up	EYAENIGDGRS(1)PEFR
AHCTF1	1214	S	3.501	0.00520494	Up	S(0.001)T(0.001)PLAS(0.995)PS(0.007)PS(0.021)PGRS(0.975)PQR
SAAL1	6	S	0.622	0.0304134	Down	NPS(1)PPPPGR
THOC1	2	S	0.489	0.0489364	Down	MS(1)PTPPLFSLPEAR
POM121	396	S	0.486	0.0184255	Down	S(0.295)S(0.41)S(0.295)MS(0.024)S(0.973)LT(0.003)GAYASGIPSSSR
EP400	1011	S	1.743	0.0463632	Up	PKPDGEDT(1)S(1)GEEDADDCPGDR
UIMC1	677	S	1.638	0.0162805	Up	RDLNES(1)PVK
KCTD15	38	S	0.318	0.0366334	Down	S(1)PVS(1)PLAAQGIPLPAQLTK
IWS1	362	S	1.743	0.0293047	Up	KFHS(1)S(1)DS(1)EEEEHKK
SPEN	736	S	1.762	0.0107269	Up	RPQS(1)PGAS(1)PSQAER
DIDO1	898	S	1.533	0.0114391	Up	HDSSAPDPAPDS(1)ADEVMPEAVPEVASEPGLESASHPNVDR
KIFC3	813	S	3.851	0.020825	Up	AHSAPSSGT(0.071)S(0.052)S(0.877)RPGS(0.999)IR
KIFC1	6	S	1.714	0.025527	Up	MDPQRS(1)PLLEVK
OSBPL8	807	S	2.095	0.0492644	Up	GYSSPEPDIQDS(1)S(1)GS(1)EAQSVKPSTR
OSBPL8	808	S	2.095	0.0492644	Up	GYSSPEPDIQDS(1)S(1)GS(1)EAQSVKPSTR
OSBPL8	810	S	2.664	0.0082645	Up	GYSSPEPDIQDS(1)S(1)GS(1)EAQSVKPSTR
EGLN1	125	S	1.804	0.0278745	Up	AKPPADPAAAAS(1)PCR
XRN2	475	S	0.661	0.0196617	Down	MQNNS(0.002)S(0.995)PS(0.003)IS(1)PNTSFTSDGSPSPLGGIK
NSRP1	33	S	0.499	0.0239501	Down	PSVFGNDS(1)DDDDETSVSESLQR
OSBPL3	262	S	0.569	0.0213412	Down	TYSAPAINAIQGGS(0.98)FES(0.02)PK
ESF1	79	S	2.863	0.0325177	Up	FYDLS(1)DS(1)DS(1)NLS(0.998)GEDS(0.002)K
KIF13B	1381	S	0.187	0.0496056	Down	S(0.001)IS(0.996)S(0.003)PNVNR
CHRAC1	124	S	0.619	0.0294968	Down	REEDEENDNDNES(1)DHDEADS
CDK12	334	S	2.115	0.0141594	Up	SS(0.006)S(0.993)PFLS(0.001)K
SH3BP4	296	S	2.32	0.042047	Up	LARS(0.999)CHDLDLLGQS(0.001)PGWGQTQAVETNIVCK
SEPTIN10	28	S	1.564	0.0132844	Up	TTCMSSQGS(1)DDEQIKR
EIF2B4	191	S	1.937	0.0203901	Up	QNS(0.996)LT(0.004)QFMSIPSSVIHPAMVR
PPP1R9A	909	S	3.999	0.0347077	Up	LYDS(0.999)VS(0.001)S(0.965)T(0.034)DGEDSLER
COG5	197	S	0.664	0.000911168	Down	LQGQLQGGS(0.999)REIT(0.001)K
SRRM2	1270	S	6.313	0.00222187	Up	EMSTSNFES(1)S(1)PEVEER
AKAP2	152	S	1.814	0.0288684	Up	DALGDSLQVPVS(0.912)PS(0.062)S(0.015)T(0.006)T(0.003)S(0.001)S(0.001)R
DLGAP4	973	S	3.333	0.00964577	Up	QNS(1)ATESADSIEIYVPEAQTR
PLEKHA6	777	S	0.544	0.0171426	Down	TKS(0.999)PTDDEVTPSAVVR
THRAP3	406	S	1.583	0.021645	Up	TDSEKPFRGS(1)QS(1)PK
THRAP3	408	S	1.583	0.021645	Up	TDSEKPFRGS(1)QS(1)PK
TLN1	425	S	1.573	0.00843857	Up	DHFGLEGDEESTMLEDSVS(1)PK
TLN1	729	S	0.539	0.0368152	Down	VVAPTIS(0.022)S(0.978)PVCQEQLVEAGR
GNL1	50	T	0.458	0.00303142	Down	REEQT(1)DT(1)S(0.986)DGES(0.014)VTHHIR
FOXK2	13	T	3.5	0.0069009	Up	AAAAAALS(1)GAGT(1)PPAGGGAGGGGAGGGGSPPGGWAVAR
CDK13	1246	T	1.515	0.00949264	Up	ILELT(1)PEPDRPR
MED1	1215	T	0.438	0.0495835	Down	LAS(1)PMKPVPGT(0.994)PPS(0.003)S(0.003)K
NCBP3	413	T	1.907	0.0154531	Up	MIS(0.019)T(0.981)PS(1)PKK
ZC3HAV1	273	T	0.061	0.00521181	Down	S(0.006)CT(0.986)PS(0.007)PDQISHR
GPALPP1	138	T	2.11	0.0285435	Up	DDPGQQET(1)DS(1)S(1)EDEDIIGPMPAK
NUP35	265	T	0.334	0.0151429	Down	CALS(0.499)S(0.499)PS(0.001)LAFT(1)PPIK
NUP35	273	T	0.57	0.00725015	Down	T(0.001)LGT(0.999)PT(0.001)QPGSTPR
NUP210	1844	T	0.545	0.0140226	Down	DLAVPAALT(1)PR
CPNE7	632	T	0.265	0.0407834	Down	SLGVPAGEAS(1)PGCT(1)P
SRRM2	1986	T	0.007	0.00220204	Down	S(0.014)RT(0.873)S(0.113)PVTR
VCL	822	Y	1.511	0.0168192	Up	SFLDSGY(1)R
